# Supplementary material for: Are malaria elimination efforts on right track? An analysis of gains achieved and challenges ahead
Source: Infect Dis Poverty. 2019 Feb 13;8:14. doi: 10.1186/s40249-019-0524-x (PMC6375178; doi:10.1186/s40249-019-0524-x)
Supplement: Supplementary file 2 — Table S1. Treatment failure rate (median) for P. falciparum in malaria endemic countries on the basis of studies after the year 2010. (XLS 71 kb) [file 40249_2019_524_MOESM2_ESM.xls]

## Sheet: incidence-of-malaria
Entity	Code	Year	Incidence of malaria (per 1,000 population at risk) (per 1,000 population at risk)
Afghanistan	AFG	2000	107.1
Afghanistan	AFG	2005	46.5
Afghanistan	AFG	2010	23.9
Afghanistan	AFG	2015	23.6
Algeria	DZA	2000	0.0377463
Algeria	DZA	2005	0.00202141
Algeria	DZA	2010	0.00127316
Algeria	DZA	2015	0.00190354
Angola	AGO	2000	315.6
Angola	AGO	2005	299.5
Angola	AGO	2010	114.2
Angola	AGO	2015	124
Argentina	ARG	2000	2.5
Argentina	ARG	2005	2
Argentina	ARG	2010	0.1
Argentina	ARG	2015	0
Azerbaijan	AZE	2000	17.9
Azerbaijan	AZE	2005	2.7
Azerbaijan	AZE	2010	0.5
Azerbaijan	AZE	2015	0
Bangladesh	BGD	2000	12.5
Bangladesh	BGD	2005	12.6
Bangladesh	BGD	2010	8.6
Bangladesh	BGD	2015	0.8
Belize	BLZ	2000	20.5
Belize	BLZ	2005	18.7
Belize	BLZ	2010	1.6
Belize	BLZ	2015	0.1
Benin	BEN	2000	388.8
Benin	BEN	2005	420.6
Benin	BEN	2010	331.6
Benin	BEN	2015	293.7
Bhutan	BTN	2000	26.4
Bhutan	BTN	2005	7
Bhutan	BTN	2010	1.5
Bhutan	BTN	2015	0.1
Bolivia	BOL	2000	24.3
Bolivia	BOL	2005	13.6
Bolivia	BOL	2010	8.4
Bolivia	BOL	2015	3.9
Botswana	BWA	2000	44
Botswana	BWA	2005	3.5
Botswana	BWA	2010	4.7
Botswana	BWA	2015	0.9
Brazil	BRA	2000	62.6
Brazil	BRA	2005	38.7
Brazil	BRA	2010	19.4
Brazil	BRA	2015	7.9
Burkina Faso	BFA	2000	621.6
Burkina Faso	BFA	2005	549.8
Burkina Faso	BFA	2010	601.4
Burkina Faso	BFA	2015	389.2
Burundi	BDI	2000	418.8
Burundi	BDI	2005	273.3
Burundi	BDI	2010	198.2
Burundi	BDI	2015	126.3
Cambodia	KHM	2000	207
Cambodia	KHM	2005	48.7
Cambodia	KHM	2010	20.5
Cambodia	KHM	2015	13
Cameroon	CMR	2000	461.1
Cameroon	CMR	2005	515.7
Cameroon	CMR	2010	321.8
Cameroon	CMR	2015	264.2
Cape Verde	CPV	2000	8.6
Cape Verde	CPV	2005	3.6
Cape Verde	CPV	2010	2.2
Cape Verde	CPV	2015	0.2
Central African Republic	CAF	2000	437.6
Central African Republic	CAF	2005	467.7
Central African Republic	CAF	2010	365
Central African Republic	CAF	2015	289.5
Chad	TCD	2000	241.5
Chad	TCD	2005	259.8
Chad	TCD	2010	193.9
Chad	TCD	2015	163.2
China	CHN	2000	0.1
China	CHN	2005	0.1
China	CHN	2010	0.0208272
China	CHN	2015	0.000158545
Colombia	COL	2000	59
Colombia	COL	2005	32.2
Colombia	COL	2010	29.8
Colombia	COL	2015	12.3
Comoros	COM	2000	280.8
Comoros	COM	2005	251.2
Comoros	COM	2010	274.6
Comoros	COM	2015	5
Congo	COG	2000	363.6
Congo	COG	2005	350.5
Congo	COG	2010	217
Congo	COG	2015	173.3
Costa Rica	CRI	2000	2.9
Costa Rica	CRI	2005	5.1
Costa Rica	CRI	2010	0.1
Costa Rica	CRI	2015	0
Cote d'Ivoire	CIV	2000	525.4
Cote d'Ivoire	CIV	2005	530.9
Cote d'Ivoire	CIV	2010	446.2
Cote d'Ivoire	CIV	2015	348.8
Democratic Republic of Congo	COD	2000	508.5
Democratic Republic of Congo	COD	2005	524.9
Democratic Republic of Congo	COD	2010	427.2
Democratic Republic of Congo	COD	2015	246
Djibouti	DJI	2000	57.3
Djibouti	DJI	2005	40.8
Djibouti	DJI	2010	7.7
Djibouti	DJI	2015	25.4
Dominican Republic	DOM	2000	0.8
Dominican Republic	DOM	2005	2.3
Dominican Republic	DOM	2010	1.9
Dominican Republic	DOM	2015	0.3
Early-demographic dividend		2000	83.6708
Early-demographic dividend		2005	61.608
Early-demographic dividend		2010	47.5214
Early-demographic dividend		2015	28.895
East Asia & Pacific		2000	22.7361
East Asia & Pacific		2005	20.664
East Asia & Pacific		2010	20.1345
East Asia & Pacific		2015	5.70321
East Asia & Pacific (IDA & IBRD)		2000	22.8318
East Asia & Pacific (IDA & IBRD)		2005	21.0653
East Asia & Pacific (IDA & IBRD)		2010	20.5036
East Asia & Pacific (IDA & IBRD)		2015	5.79766
East Asia & Pacific (excluding high income)		2000	22.8117
East Asia & Pacific (excluding high income)		2005	20.738
East Asia & Pacific (excluding high income)		2010	20.2063
East Asia & Pacific (excluding high income)		2015	5.72115
Ecuador	ECU	2000	29.2
Ecuador	ECU	2005	4.4
Ecuador	ECU	2010	0.4
Ecuador	ECU	2015	0.1
El Salvador	SLV	2000	1.4
El Salvador	SLV	2005	0.1
El Salvador	SLV	2010	0.0338674
El Salvador	SLV	2015	0.00527115
Equatorial Guinea	GNQ	2000	364.6
Equatorial Guinea	GNQ	2005	391.9
Equatorial Guinea	GNQ	2010	199.7
Equatorial Guinea	GNQ	2015	215.1
Eritrea	ERI	2000	23.2
Eritrea	ERI	2005	7.9
Eritrea	ERI	2010	23.2
Eritrea	ERI	2015	14.5
Ethiopia	ETH	2000	662.3
Ethiopia	ETH	2005	130.5
Ethiopia	ETH	2010	106.2
Ethiopia	ETH	2015	58.6
Fragile and conflict affected situations		2000	319.032
Fragile and conflict affected situations		2005	304.801
Fragile and conflict affected situations		2010	247.498
Fragile and conflict affected situations		2015	180.37
Gabon	GAB	2000	358.7
Gabon	GAB	2005	165.5
Gabon	GAB	2010	152.4
Gabon	GAB	2015	232.4
Gambia	GMB	2000	336.6
Gambia	GMB	2005	285.1
Gambia	GMB	2010	243.9
Gambia	GMB	2015	208.8
Georgia	GEO	2000	11.3
Georgia	GEO	2005	7.6
Georgia	GEO	2010	0
Georgia	GEO	2015	0
Ghana	GHA	2000	488.1
Ghana	GHA	2005	389.2
Ghana	GHA	2010	395.6
Ghana	GHA	2015	266.4
Guatemala	GTM	2000	16.5
Guatemala	GTM	2005	10.2
Guatemala	GTM	2010	1.6
Guatemala	GTM	2015	1.4
Guinea	GIN	2000	471.7
Guinea	GIN	2005	428.8
Guinea	GIN	2010	410.3
Guinea	GIN	2015	367.8
Guinea-Bissau	GNB	2000	433.6
Guinea-Bissau	GNB	2005	127.6
Guinea-Bissau	GNB	2010	101.8
Guinea-Bissau	GNB	2015	89.3
Guyana	GUY	2000	109.4
Guyana	GUY	2005	187
Guyana	GUY	2010	108.4
Guyana	GUY	2015	40.7
Haiti	HTI	2000	20.1
Haiti	HTI	2005	20.1
Haiti	HTI	2010	20.2
Haiti	HTI	2015	8.4
Heavily indebted poor countries (HIPC)		2000	407.71
Heavily indebted poor countries (HIPC)		2005	325.864
Heavily indebted poor countries (HIPC)		2010	273.737
Heavily indebted poor countries (HIPC)		2015	198.338
Honduras	HND	2000	37.9
Honduras	HND	2005	15.6
Honduras	HND	2010	8.1
Honduras	HND	2015	2.6
IBRD only		2000	35.4505
IBRD only		2005	38.3228
IBRD only		2010	26.9403
IBRD only		2015	15.1615
IDA & IBRD total		2000	158.906
IDA & IBRD total		2005	142
IDA & IBRD total		2010	119.33
IDA & IBRD total		2015	94.4006
IDA blend		2000	298.22
IDA blend		2005	283.637
IDA blend		2010	225.66
IDA blend		2015	212.222
IDA only		2000	365.61
IDA only		2005	287.017
IDA only		2010	246.225
IDA only		2015	177.107
IDA total		2000	340.971
IDA total		2005	285.796
IDA total		2010	238.87
IDA total		2015	189.565
India	IND	2000	42.7
India	IND	2005	48.1
India	IND	2010	33.1
India	IND	2015	18.6
Indonesia	IDN	2000	99
Indonesia	IDN	2005	119.1
Indonesia	IDN	2010	129.2
Indonesia	IDN	2015	26.1
Iran	IRN	2000	39.9
Iran	IRN	2005	43.9
Iran	IRN	2010	5.3
Iran	IRN	2015	0.5
Iraq	IRQ	2000	1.3
Iraq	IRQ	2005	0.0273738
Iraq	IRQ	2010	0
Iraq	IRQ	2015	0
Kenya	KEN	2000	273.7
Kenya	KEN	2005	171.8
Kenya	KEN	2010	95.2
Kenya	KEN	2015	166
Kyrgyzstan	KGZ	2000	6.7
Kyrgyzstan	KGZ	2005	121.3
Kyrgyzstan	KGZ	2010	1.5
Kyrgyzstan	KGZ	2015	0
Laos	LAO	2000	77.5
Laos	LAO	2005	14
Laos	LAO	2010	17.8
Laos	LAO	2015	20.9
Late-demographic dividend		2000	6.94524
Late-demographic dividend		2005	3.57197
Late-demographic dividend		2010	2.23988
Late-demographic dividend		2015	0.922238
Latin America & Caribbean		2000	38.6705
Latin America & Caribbean		2005	25.1446
Latin America & Caribbean		2010	14.4091
Latin America & Caribbean		2015	10.0268
Latin America & Caribbean (IDA & IBRD)		2000	38.6705
Latin America & Caribbean (IDA & IBRD)		2005	25.1446
Latin America & Caribbean (IDA & IBRD)		2010	14.4091
Latin America & Caribbean (IDA & IBRD)		2015	10.0268
Latin America & Caribbean (excluding high income)		2000	38.6705
Latin America & Caribbean (excluding high income)		2005	25.1446
Latin America & Caribbean (excluding high income)		2010	14.4091
Latin America & Caribbean (excluding high income)		2015	10.0268
Least developed countries: UN classification		2000	355.914
Least developed countries: UN classification		2005	276.758
Least developed countries: UN classification		2010	229.497
Least developed countries: UN classification		2015	166.397
Liberia	LBR	2000	496.8
Liberia	LBR	2005	446.8
Liberia	LBR	2010	335.1
Liberia	LBR	2015	246.2
Low & middle income		2000	158.347
Low & middle income		2005	141.456
Low & middle income		2010	118.904
Low & middle income		2015	94.0819
Low income		2000	407
Low income		2005	316.431
Low income		2010	271.753
Low income		2015	193.753
Lower middle income		2000	129.841
Lower middle income		2005	125.999
Lower middle income		2010	99.6719
Lower middle income		2015	82.5736
Madagascar	MDG	2000	115.3
Madagascar	MDG	2005	76.5
Madagascar	MDG	2010	32.9
Madagascar	MDG	2015	104.2
Malawi	MWI	2000	432
Malawi	MWI	2005	321.2
Malawi	MWI	2010	419.5
Malawi	MWI	2015	188.8
Malaysia	MYS	2000	16.3
Malaysia	MYS	2005	6.2
Malaysia	MYS	2010	6.5
Malaysia	MYS	2015	1.9
Mali	MLI	2000	476.8
Mali	MLI	2005	498.2
Mali	MLI	2010	364.7
Mali	MLI	2015	448.6
Mauritania	MRT	2000	110.2
Mauritania	MRT	2005	116.3
Mauritania	MRT	2010	79.7
Mauritania	MRT	2015	74.2
Mexico	MEX	2000	4
Mexico	MEX	2005	1.5
Mexico	MEX	2010	0.6
Mexico	MEX	2015	0.2
Middle income		2000	100.319
Middle income		2005	97.9591
Middle income		2010	78.209
Middle income		2015	65.6089
Mozambique	MOZ	2000	515.6
Mozambique	MOZ	2005	442.3
Mozambique	MOZ	2010	383.3
Mozambique	MOZ	2015	297.7
Myanmar	MMR	2000	78.3
Myanmar	MMR	2005	78.1
Myanmar	MMR	2010	79.6
Myanmar	MMR	2015	11.8
Namibia	NAM	2000	70.5
Namibia	NAM	2005	54.8
Namibia	NAM	2010	2.1
Namibia	NAM	2015	14
Nepal	NPL	2000	18.3
Nepal	NPL	2005	12.5
Nepal	NPL	2010	5.4
Nepal	NPL	2015	3.3
Nicaragua	NIC	2000	37.7
Nicaragua	NIC	2005	9.5
Nicaragua	NIC	2010	0.9
Nicaragua	NIC	2015	2.9
Niger	NER	2000	443.6
Niger	NER	2005	463.1
Niger	NER	2010	499.9
Niger	NER	2015	356.5
Nigeria	NGA	2000	497.8
Nigeria	NGA	2005	482.6
Nigeria	NGA	2010	416.3
Nigeria	NGA	2015	380.8
North Korea	PRK	2000	21.6
North Korea	PRK	2005	1
North Korea	PRK	2010	2.1
North Korea	PRK	2015	1
Pakistan	PAK	2000	44.8
Pakistan	PAK	2005	40.3
Pakistan	PAK	2010	13.8
Pakistan	PAK	2015	8.6
Panama	PAN	2000	8.9
Panama	PAN	2005	28.6
Panama	PAN	2010	3
Panama	PAN	2015	3.7
Papua New Guinea	PNG	2000	270.3
Papua New Guinea	PNG	2005	231.2
Papua New Guinea	PNG	2010	181.8
Papua New Guinea	PNG	2015	122.2
Paraguay	PRY	2000	78.4
Paraguay	PRY	2005	3.9
Paraguay	PRY	2010	0.2
Paraguay	PRY	2015	0
Peru	PER	2000	23.6
Peru	PER	2005	26.3
Peru	PER	2010	9.7
Peru	PER	2015	21.2
Philippines	PHL	2000	4.3
Philippines	PHL	2005	4.9
Philippines	PHL	2010	1.7
Philippines	PHL	2015	0.4
Pre-demographic dividend		2000	404.588
Pre-demographic dividend		2005	369.248
Pre-demographic dividend		2010	302.41
Pre-demographic dividend		2015	240.935
Rwanda	RWA	2000	425.8
Rwanda	RWA	2005	174.5
Rwanda	RWA	2010	105.9
Rwanda	RWA	2015	301.3
Sao Tome and Principe	STP	2000	343.8
Sao Tome and Principe	STP	2005	198
Sao Tome and Principe	STP	2010	28.6
Sao Tome and Principe	STP	2015	17.8
Saudi Arabia	SAU	2000	6
Saudi Arabia	SAU	2005	0.2
Saudi Arabia	SAU	2010	0.0281338
Saudi Arabia	SAU	2015	0.1
Senegal	SEN	2000	233.9
Senegal	SEN	2005	117.8
Senegal	SEN	2010	140.5
Senegal	SEN	2015	97.6
Sierra Leone	SLE	2000	486
Sierra Leone	SLE	2005	468.5
Sierra Leone	SLE	2010	482
Sierra Leone	SLE	2015	302.8
Solomon Islands	SLB	2000	475.7
Solomon Islands	SLB	2005	470.5
Solomon Islands	SLB	2010	134.1
Solomon Islands	SLB	2015	67
Somalia	SOM	2000	110
Somalia	SOM	2005	164.8
Somalia	SOM	2010	38.3
Somalia	SOM	2015	85.5
South Africa	ZAF	2000	12.3
South Africa	ZAF	2005	4.9
South Africa	ZAF	2010	4.8
South Africa	ZAF	2015	3.1
South Asia		2000	43.5415
South Asia		2005	46.0934
South Asia		2010	29.6244
South Asia		2015	16.8641
South Asia (IDA & IBRD)		2000	43.5415
South Asia (IDA & IBRD)		2005	46.0934
South Asia (IDA & IBRD)		2010	29.6244
South Asia (IDA & IBRD)		2015	16.8641
South Korea	KOR	2000	2.8
South Korea	KOR	2005	0.9
South Korea	KOR	2010	0.8
South Korea	KOR	2015	0.8
South Sudan	SSD	2000	297.4
South Sudan	SSD	2005	226
South Sudan	SSD	2010	180.1
South Sudan	SSD	2015	156
Sri Lanka	LKA	2000	107
Sri Lanka	LKA	2005	0.8
Sri Lanka	LKA	2010	0.3
Sri Lanka	LKA	2015	0
Sub-Saharan Africa		2000	422.511
Sub-Saharan Africa		2005	354.424
Sub-Saharan Africa		2010	293.212
Sub-Saharan Africa		2015	234.292
Sub-Saharan Africa (IDA & IBRD)		2000	422.511
Sub-Saharan Africa (IDA & IBRD)		2005	354.424
Sub-Saharan Africa (IDA & IBRD)		2010	293.212
Sub-Saharan Africa (IDA & IBRD)		2015	234.292
Sub-Saharan Africa (excluding high income)		2000	422.511
Sub-Saharan Africa (excluding high income)		2005	354.424
Sub-Saharan Africa (excluding high income)		2010	293.212
Sub-Saharan Africa (excluding high income)		2015	234.292
Sudan	SDN	2000	92.6
Sudan	SDN	2005	71.9
Sudan	SDN	2010	35.5
Sudan	SDN	2015	36.6
Suriname	SUR	2000	231.9
Suriname	SUR	2005	173.5
Suriname	SUR	2010	30.6
Suriname	SUR	2015	1.7
Swaziland	SWZ	2000	12.6
Swaziland	SWZ	2005	6.3
Swaziland	SWZ	2010	3.2
Swaziland	SWZ	2015	1.4
Tajikistan	TJK	2000	18.3
Tajikistan	TJK	2005	2
Tajikistan	TJK	2010	0.1
Tajikistan	TJK	2015	0
Tanzania	TZA	2000	406.8
Tanzania	TZA	2005	287.2
Tanzania	TZA	2010	175.6
Tanzania	TZA	2015	113.9
Thailand	THA	2000	11.9
Thailand	THA	2005	6.4
Thailand	THA	2010	6.3
Thailand	THA	2015	2.7
Timor	TLS	2000	482.6
Timor	TLS	2005	436.7
Timor	TLS	2010	174.2
Timor	TLS	2015	0.2
Togo	TGO	2000	517.5
Togo	TGO	2005	494.7
Togo	TGO	2010	458
Togo	TGO	2015	345.1
Turkey	TUR	2000	1741
Turkey	TUR	2005	295.8
Turkey	TUR	2010	0
Turkey	TUR	2015	0
Uganda	UGA	2000	516.8
Uganda	UGA	2005	477.6
Uganda	UGA	2010	429.1
Uganda	UGA	2015	218.3
Upper middle income		2000	8.99818
Upper middle income		2005	6.03938
Upper middle income		2010	3.7498
Upper middle income		2015	3.55444
Uzbekistan	UZB	2000	5.6
Uzbekistan	UZB	2005	4.3
Uzbekistan	UZB	2010	0.1
Uzbekistan	UZB	2015	0
Vanuatu	VUT	2000	135
Vanuatu	VUT	2005	131.3
Vanuatu	VUT	2010	82
Vanuatu	VUT	2015	3.3
Venezuela	VEN	2000	29.7
Venezuela	VEN	2005	27.2
Venezuela	VEN	2010	25.2
Venezuela	VEN	2015	68.4
Vietnam	VNM	2000	6.3
Vietnam	VNM	2005	1.2
Vietnam	VNM	2010	0.7
Vietnam	VNM	2015	0.3
World	OWID_WRL	2000	158.124
World	OWID_WRL	2005	141.257
World	OWID_WRL	2010	118.74
World	OWID_WRL	2015	93.9563
Yemen	YEM	2000	80
Yemen	YEM	2005	56.8
Yemen	YEM	2010	41.9
Yemen	YEM	2015	22.2
Zambia	ZMB	2000	382.2
Zambia	ZMB	2005	243.4
Zambia	ZMB	2010	155.9
Zambia	ZMB	2015	173.7
Zimbabwe	ZWE	2000	143.2
Zimbabwe	ZWE	2005	142.5
Zimbabwe	ZWE	2010	129.6
Zimbabwe	ZWE	2015	114.2

## Sheet: Antimalarial efficacy
	Supll file 1
	Table: Treatment failure rate (median) for P. falciparum in malaria endemic countries on the basis of studies after the year 2010
	WHO region	Country	Drug	Study years	Total no of studies	Treatment failure [Median(range)]	Percentile (25%/75%)
	Africa	Angola	Artemether-lumefantrine	2013-15	4	7.2 (2.6-13.6)	2.6/12.7
			Artesunate-amodiaquine	2015	2	0 (0-0)	0/0
			Dihydroartemisinin-piperaquine	2015	2	0.7 (0.0-1.4)	0/1.4
			Dihydroartemisinin-piperaquine [28 days]	2013	2	0 (0-0)	0/0
	Africa	Benin	Artemether-lumefantrine	2011-15	4	0.7 (0.0-3.5)	0.0/2.5
	Africa	Burkina Faso	Artemether-lumefantrine	2011-13	2	1.9 (1.6-2.1)	1.6/2.1
			Artesunate-amodiaquine	2011-12	1	3.2 (3.2-3.2)	3.2/3.2
			Artesunate-pyronaridine	2011-13	1	0.5 (0.5-0.5)	0.5/0.5
	Africa	Burundi	Artesunate-amodiaquine	2015-16	1	9.4 (9.4-9.4)	9.4/9.4
	Africa	Cameroon	Artesunate-amodiaquine	2011	1	6.5 (6.5-6.5)	6.5/6.5
	Africa	Central African Republic	Artemether-lumefantrine	2010-17	2	1.1 (0.0-2.2)	0.0/2.2
			Artesunate-amodiaquine	2010	1	0.0 (0.0-0.0)	0.0/0.0
	Africa	Chad	Artesunate-amodiaquine	2011-15	2	0.9 (0.0-1.8)	0.0/1.8
	Africa	Congo	Artemether-lumefantrine	2010-17	5	0.0 (0.0-3.6)	0.0/2.7
			Artesunate-amodiaquine	2010-17	4	2.4 (0.0-4.0)	1.1/3.4
	Africa	Cote d'Ivoire	Artemether-lumefantrine	2012-14	6	0.0 (0.0-2.1)	0.0/1.1
			Artesunate-amodiaquine	2012-14	6	0.0 (0.0-2.1)	0.0/1.1
	Africa	DR of the Congo	Artemether-lumefantrine	2011-14	8	0.6 (0.0-5.9)	0.0/2.4
			Artesunate-amodiaquine	2011-14	7	1.1 (0.0-4.7)	0.0/3.8
			Dihydroartemisinin-piperaquine	2011-12	1	5.2 (5.2-5.2)	5.2/5.2
	Africa	Equatorial Guinea	Artesunate-amodiaquine	2010-11	3	2.3 (0.0-4.9)	0.0/4.9
	Africa	Ethiopia	Artemether-lumefantrine	2010-15	17	1.1 (0.0-5.2)	0.0/1.4
	Africa	Gabon	Artemether-lumefantrine	2014-15	2	3.4 (2.8-4.0)	2.8/4.0
			Artesunate-amodiaquine	2014-15	2	1.6 (0.0-3.2)	0.0/3.2
	Africa	Gambia	Artemether-lumefantrine	2010-15	8	0.0 (0.0-11.9)	0.0/2.1
			Dihydroartemisinin-piperaquine	2014	1	0.0 (0.0-0.0)	0.0/0.0
	Africa	Ghana	Artemether-lumefantrine	2010-14	9	0.0 (0.0-9.4)	0.0/4.9
			Artesunate-amodiaquine	2010-14	11	0.0 (0.0-3.8)	0.0/0.0
	Africa	Guinea-Bissau	Artemether-lumefantrine	2012-15	1	5.0(5.0-5.0)	5.0/5.0
			Dihydroartemisinin-piperaquine	2012-15	1	0.0 (0.0-0.0)	0.0/0.0
	Africa	Kenya	Artemether-lumefantrine	2010-14	3	2.8 (2.2-3.6)	2.2/3.6
			Dihydroartemisinin-piperaquine	2010-11	2	2.5 (1.3-3.7)	1.3/3.7
	Africa	Madagascar	Artesunate-amodiaquine	2012-13	4	1.3 (0.0-3.1)	0.2/2.8
	Africa	Malawi	Artemether-lumefantrine	2010-14	10	3.4 (0.0-19.5)	0.0/6.0
			Artesunate-amodiaquine	2012-14	2	1.5 (1.0-2.0)	1.0/2.0
			Dihydroartemisinin-piperaquine (28 days)	2012	1	1.6 (1.6-1.6)	1.6/1.6
	Africa	Mali	Artemether-lumefantrine	2010-14	6	1.5 (1.5-0.0-2.6)	0.4/2.6
			Artesunate+sulfadoxine-pyrimethamine	2010-14	3	0.0 (0.0-0.0)	0.0/0.0
			Artesunate-pyronaridine		3	0.0 (0.0-0.5)	0.0/0.5
	Africa	Mauritania	Artesunate-amodiaquine	2012	2	1.8 (1.8-1.8)	1.8/1.8
	Africa	Mozambique	Artemether-lumefantrine	2011-15	9	3.1 (0.0-5.8)	1.3/4.1
			Artesunate-amodiaquine	2011-12	3	0.0 (0.0-1.4)	0.0/1.4
	Africa	Niger	Artemether-lumefantrine	2011	1	5.3 (5.3-5.3)	5.3/5.3
			Artesunate-amodiaquine	2011	1	1.4 (1.4-1.4)	1.4/1.4
	Africa	Nigeria	Artemether-lumefantrine	2010-11	1	0.0 (0.0-0.0)	0.0/0.0
			Artemether-lumefantrine (42 days)	2014	1	3.4 (3.4-3.4)	3.4/3.4
			Artesunate-amodiaquine	2010-11	2	0.8 (0.0-1.6)	0.0/1.6
			Artesunate-amodiaquine (42 days)	2014	1	6.9 (6.9-6.9)	6.9/6.9
			Dihydroartemisinin-piperaquine	2014	1	0.0 90.0-0.0)	0.0/0.0
	Africa	Senegal	Artemether-lumefantrine	2010-14	5	0.0 (0.0-1.6)	0.0/1.2
			Artesunate-amodiaquine	2010-14	3	0.5 (0.0-1.7)	0.0/1.7
			Artesunate-mefloquine (28 days)	2010	2	0.5 (0.0-0.9)	0.0/0.9
			Dihydroartemisinin-piperaquine	2010-14	3	0.0 (0.0-0.9)	0.0/0.9
	Africa	Sudan	Artemether-lumefantrine	2010-17	14	1.4 (0.0-3.3)	0.0/2.5
			Artesunate+sulfadoxine-pyrimethamine	2010-16	18	4.4 (0.0-18.1)	1.3/10.1
			Dihydroartemisinin-piperaquine	2015-16	2	0.0 (0.0-1.8)	0.0/1.8
			Dihydroartemisinin-piperaquine (28 days)	2017	2	0.0 (0.0-0.0)	0.0/0.0
	Africa	Togo	Artemether-lumefantrine	2012-13	3	2.7 (0.0-3.0)	0.0/3.0
			Artesunate-amodiaquine	2012-13	3	0.0 (0.0-3.8)	0.0/3.8
	Africa	Zimbabwe	Artemether-lumefantrine	2010-14	14	2.6 (0.0-9.1)	0.5/5.2
	America	Haiti	Chloroquine	2011-14	2	8.2 (6.1-10.3)	6.1/10.3
	America	Suriname	Artemether-lumefantrine	2011	1	9.0 (9.0-9.0)	9.0/9.0
			Artesunate-mefloquine (28 days)	2013-14	1	0.0 (0.0-0.0)	0.0/0.0
	EM	Pakistan	Artemether-lumefantrine	2012-13	2	0.6 (0.0-1.2)	0.0/1.2
			Artesunate+sulfadoxine-pyrimethamine	2011-17	6	0.0 (0.0-1.5)	0.0/1.3
			Dihydroartemisinin-piperaquine	2015	2	0.0 (0.0-0.0)	0.0/0.0
	EM	Somalia	Artemether-lumefantrine	2013-18	5	0.0 (0.0-2.4)	0.0/1.7
			Artesunate+sulfadoxine-pyrimethamine	2011-15	4	8.4 (1.0-22.2)	2.7/17.3
			Dihydroartemisinin-piperaquine	2016	2	1.8 (1.0-2.5)	1.0/2.5
	EM	Yemen	Artemether-lumefantrine	2010-13	2	0.6 (0.0-1.1)	0.0/1.1
			Artesunate+sulfadoxine-pyrimethamine	2010-14	5	0.0 ).0-3.6)	0.0/3.6
	SEA	Bangladesh	Artemether-lumefantrine	2010-18	15	0 (0-14.3)	0/0
	SEA	India	Artemether-lumefantrine	2020-17	20	0.0 (0.0-4.0)	0.0/1.3
			Artesunate+sulfadoxine-pyrimethamine	2010-17	55	0.0 (0.0-21.4)	0.0/1.4
	SEA	Indonesia	Artesunate-amodiaquine	2011-12	1	4.8 (4.8-4.8)	4.8/4.8
			Dihydroartemisinin-piperaquine	2010-16	6	0.0 (0.0-2.3)	0.0/2.3
	SEA	Myanmar	Artemether-lumefantrine	2010-17	20	1.0 (0.0-6.0)	0.0/2.7
			Artesunate	2011	1	0.0 (0.0-0.0)	0.0/0.0
			Artesunate-mefloquine	2011-13	5	0.0 (0.0-2.2)	0.0/1.8
			Dihydroartemisinin-piperaquine	2011-17	15	0.0 (0.0-4.8)	0.0/2.0
			Dihydroartemisinin-piperaquine (28 days)	2010-11	4	0.7 (0.0-1.8)	0.0/1.6
	SEA	Nepal	Artemether-lumefantrine	2020-14	4	0.0 (0.0-6.3)	0.0/3.2
	SEA	Thailand	Artemether-lumefantrine	2012	2	8.5 (5.6-11.3)	5.6/11.3
			Artesunate-mefloquine	2010-16	18	7.4 (0.0-49.1)	0.0/19.5
			Dihydroartemisinin-piperaquine	2014-16	3	0.0 (0.0-5.9)	0.0/5.9
	WP	Cambodia	Artemether-lumefantrine	2010-11	1	5 (5.0-5.0)	5.0/5.0
			Artesunate-amodiaquine	2016-17	2	18.2 (13.8-22.6)	12.8/22.6
			Artesunate-mefloquine	2010-18	14	0.0 (0.0-11.1)	0.0/1.4
			Artesunate-pyronaridine	2014-18	5	3.4 (0.0-18.0)	1.7/14.1
			Dihydroartemisinin-piperaquine	2010-17	27	10.4 (0.0-62.5)	3.5/28.8
	WP	China	Dihydroartemisinin-piperaquine	2012-15	6	0.0 (0.0-6.0)	0.0/4.2
	WP	Lao PDR	Artemether-lumefantrine	2010-17	9	6.8 (0.0-17.2)	1.2/12.2
			Dihydroartemisinin-piperaquine	2016-17	2	30.4 (13.3-47.4)	13.3/47.4
	WP	Papua New Guinea	Artemether-lumefantrine	2011-14	3	0.0 (0.0-1.1)	0.0/1.1
			Dihydroartemisinin-piperaquine	2012-14	2	0.0 (0.0-0.0)	0.0/0.0
	WP	Philipines	Artemether-lumefantrine	2013-15	5	0.0 (0.0-4.3)	0.0/2.8
	WP	Solomon Island	Artemether-lumefantrine	2011-17	3	5.3 (0.0-6.3)	0.0/6.3
	WP	Viet Nam	Artesunate	2010-12	3	3.1 (2.6-8.2)	2.6/8.2
			Dihydroartemisinin-piperaquine	2010-17	33	0.0 (0.0-46.3)	0.0/3.5
			Dihydroartemisinin-piperaquine (28 days)	2010	1	2.1 (2.1-2.1)	2.1/2.1
